# Supplementary material for: Shear Stress and Sub-Femtomolar Levels of Ligand Synergize to Activate ALK1 Signaling in Endothelial Cells
Source: Cells. 2024 Feb 5;13(3):285. doi: 10.3390/cells13030285 (PMC10854672; doi:10.3390/cells13030285)
Supplement: Supplementary file 1 [file cells-13-00285-s001.zip]

Archive with 1 entries (1 files):
- cells-2710015-supplementary.pdf
